# Supplementary material for: Biallelic variants in FLII cause pediatric cardiomyopathy by disrupting cardiomyocyte cell adhesion and myofibril organization
Source: JCI Insight. 2023 Sep 8;8(17):e168247. doi: 10.1172/jci.insight.168247 (PMC10544232; doi:10.1172/jci.insight.168247)
Supplement: Supporting data values [file jciinsight-8-168247-s028.xlsx]

## Sheet: Figure 2E
fliiS449fs +/+; R1158W +/+	fliiS449fs +/-; R1158W+/+	fliiS449fs +/+; R1158W +/-	fliiS449fs+/-; R1158W +/-
3.8	3.7	3.4	2.4
4.5	3.6	3.4	3.9
4.4	4	4.1	4.1
4.1	3.7	4	4.1
4.6	3.8	3.9	4.1
3.8	3.7	3.4	3.8
4.1	4.5	4.2	4.2
4.2	3.8	4.1	3.8
3.9	4	4.1	3.9
4.1	3.8		3.9
4	3.8		3.3
4	3.7		3.8
4.1			3.6
3.9			3.6

## Sheet: Figure 2F
fliiS449fs +/+; R1158W +/+	fliiS449fs +/-; R1158W+/+	fliiS449fs +/+; R1158W +/-	fliiS449fs+/-; R1158W +/-
25.24	27.64	28.93	9.3
29.21	24.79	23.22	25.41
31.39	28.33	29.26	21.49
31.13	30.82	27.99	23.66
27.1	34.47	31.88	27.47
29.52	25.86	36.39	10.29
27.91	27.15	29.74	21.89
37.05	35.11	31.06	31.95
27.65	25.58	32.95	25.38
24.33	26.27		24.34
30.57	31.61		17.84
36.31	30.79		24.57
31.55			30.56
30			28.74

## Sheet: Figure 2G
fliiS449fs +/+; R1158W +/+	fliiS449fs +/-; R1158W+/+	fliiS449fs +/+; R1158W +/-	fliiS449fs+/-; R1158W +/-
35.64	41.37	40.72	13.62
41.23	33.77	34.24	35.84
48.08	40.33	43.1	30.62
43.5	42.2	39.94	31.91
39.68	49.19	46.04	37.93
41.43	36.12	50.34	14.98
39.89	39.3	44.55	30.89
52.76	47.71	45.1	44.88
38.69	35.64	45.98	36.85
34.69	39.26		37.73
43.01	44.01		29.42
50.38	43.48		35.01
45.29			42.56
42.17			38.74

## Sheet: Figure 2H
flii+/+	flii+/R1230C	fliiR1230C/R1230C
3.6	3.4	3.6
4	3.1	4
3.6	3.9	4.1
4	4.3	3.8
3.6	3.9	3.8
3.6	4.3	4
4.3	4.3	3.6
3.6	4.3	3.8
4.3	3.6	3.1
	4	3.2
	4.4	3.9
	3.9	3.8
	4.1
	4.1
	4.1

## Sheet: Figure 2I
flii+/+	flii+/R1230C	fliiR1230C/R1230C
29.11	29.42	12.58
25.08	19.99	18.81
15.51	28.81	27.61
28.37	25.8	20.18
29.68	31.65	16.82
27.19	27.07	22.94
33.46	31.57	15.89
30.8	34.55	18.73
26.28	27.97	13.05
	28.94	14.4
	27.85	18.94
	25.42	25.28
	30.24
	32.69
	28.35

## Sheet: Figure 2J
flii+/+	flii+/R1230C	fliiR1230C/R1230C
40.34	40.47	18.15
37.51	26.79	26.86
21.71	40.11	38.74
39.4	34.14	29.66
40.97	44.21	24.15
41	36.68	32.85
45.47	42.76	22.53
42.39	47.48	26.74
37.61	38.61	17.13
	41.4	17.59
	38.75	26.31
	35.63	35.44
	42.61
	44.78
	39.96

## Sheet: Figure 4C
4 dpf flii +/?	4 dpf fliiD110fs/D110fs	5 dpf flii +/?	5 dpf fliiD110fs/D110fs	6 dpf flii +/?	6 dpf fliiD110fs/D110fs
6	1	5	1	4	2
7	2	6	2	7	2
8	1	8	1	8	1
3	0	8	1
3	0	6	1
6	0
	1
	1
	1

## Sheet: Figure 5B
3 dpf flii +/?	3 dpf fliiD110fs/D110fs	4 dpf flii +/?	4 dpf fliiD110fs/D110fs	5 dpf flii +/?	5 dpf fliiD110fs/D110fs	6 dpf flii +/?	6 dpf fliiD110fs/D110fs
-6.31	-6.55	-4.18	-6.81	-3.48	-6.18	-3.86	-4.67
-5.75	-6.91	-4.05	-6.82	-4.68	-9.1	-3.43	-6.94
-5.54	-6.6	-6.24	-11	-5.13	-7.3	-2.75	-5.98
-3.24	-5.02	-2.84	-5.07	-3.46	-6.55	-2.26	-6.91
-5.75	-6	-3.91	-6.03	-4.11	-5.16	-3.44	-7.06
-4.58	-7.75	-3.57	-7.36	-3.05	-4.98	-1.66	-7.12
-5.77	-4.99	-3.25	-6.27	-2.92	-9.73	-2.38
-6.45	-7.23	-4.9	-6.14	-5.08	-8.13	-2.53
-5.98	-6.39	-4.42		-3.14

## Sheet: Figure 5C
3 dpf flii +/?	3 dpf fliiD110fs/D110fs	4 dpf flii +/?	4 dpf fliiD110fs/D110fs	5 dpf flii +/?	5 dpf fliiD110fs/D110fs	6 dpf flii +/?	6 dpf fliiD110fs/D110fs
-22.38	-23.153	-10.214	-17.496	-10.081	-9.554	-8.13	-7.017
-23.097	-21.251	-12.947	-15.124	-9.545	-14.808	-8.499	-12.301
-24.835	-26.169	-15.005	-33	-8.366	-14.554	-8.326	-10.505
-24.146	-19.125	-9.317	-12.369	-9.767	-14.036	-5.08	-17.84
-20.937	-22.38	-12.246	-19.493	-9.605	-9.273	-6.963	-14.036
-24.806	-24.702	-13.925	-17.186	-7.989	-12.593	-7.411	-13.749
-29.168	-18.699	-13.627	-14.29	-5.711	-17.259	-6.03
	-27.943	-10.229	-13.799	-10.739	-12.575	-8.952
	-22.493	-12.888		-10.739

## Sheet: Figure 5D
6 dpf flii +/?				6 dpf fliiD110fs/D110fs
sec	Velocity			Sec	Velocity
0.0025				0.0025
0.005				0.005
0.0075				0.0075
0.01				0.01
0.0125				0.0125
0.015				0.015
0.0175				0.0175
0.02				0.02
0.0225				0.0225
0.025				0.025
0.0275				0.0275
0.03				0.03
0.0325				0.0325
0.035				0.035
0.0375				0.0375
0.04				0.04
0.0425				0.0425
0.045				0.045
0.0475				0.0475
0.05	1663.04			0.05	812.976
0.0525	1723.51			0.0525	812.99
0.055	1733.59			0.055	789.932
0.0575	1814.22			0.0575	778.4
0.06	1854.54			0.06	807.238
0.0625	1899.9			0.0625	818.77
0.065	2035.96			0.065	807.224
0.0675	2081.32			0.0675	830.267
0.07	2161.95			0.07	876.388
0.0725	2232.5			0.0725	905.211
0.075	2318.18			0.075	968.637
0.0775	2338.33			0.0775	968.651
0.08	2464.32			0.08	974.417
0.0825	2549.99			0.0825	1009
0.085	2610.47			0.085	1055.14
0.0875	2796.93			0.0875	1130.1
0.09	2887.64			0.09	1210.8
0.0925	3033.79			0.0925	1268.46
0.095	3139.62			0.095	1314.59
0.0975	3190.01			0.0975	1360.73
0.1	3295.84			0.1	1383.8
0.1025	3342.01			0.1025	1412.61
0.105	3426.25			0.105	1470.3
0.1075	3403.44			0.1075	1533.73
0.11	3390.28			0.11	1551.01
0.1125	3422.55			0.1125	1631.73
0.115	3335.11			0.115	1672.1
0.1175	3357.39			0.1175	1735.55
0.12	3381.15			0.12	1729.77
0.1225	3388.54			0.1225	1741.34
0.125	3406.86			0.125	1747.09
0.1275	3539.85			0.1275	1781.66
0.13	3580.76			0.13	1839.32
0.1325	3553.4			0.1325	1816.27
0.135	3601.44			0.135	1856.56
0.1375	3486.51			0.1375	1804.67
0.14	3514.39			0.14	1827.77
0.1425	3363.85			0.1425	1816.21
0.145	3356.98			0.145	1845.05
0.1475	3362.28			0.1475	1891.16
0.15	3295.65			0.15	1937.29
0.1525	3321.14			0.1525	1989.18
0.155	3321.27			0.155	1983.41
0.1575	3353.38			0.1575	2012.24
0.16	3388			0.16	2023.79
0.1625	3397.88			0.1625	1989.18
0.165	3393.33			0.165	2006.47
0.1675	3356.91			0.1675	1994.96
0.17	3298.85			0.17	2018.02
0.1725	3303.37			0.1725	2023.76
0.175	3217.57			0.175	2041.07
0.1775	3104.67			0.1775	2098.74
0.18	3032.42			0.18	2081.46
0.1825	3014.35			0.1825	2127.57
0.185	2946.62			0.185	2087.26
0.1875	2946.62			0.1875	2116.08
0.19	2863.07			0.19	2087.25
0.1925	2903.71			0.1925	2098.82
0.195	2845.01			0.195	2098.81
0.1975	2781.79			0.1975	2081.5
0.2	2756.95			0.2	2069.97
0.2025	2648.57			0.2025	2035.37
0.205	2603.41			0.205	2029.59
0.2075	2531.15			0.2075	1994.99
0.21	2476.96			0.21	1980.71
0.2125	2436.32			0.2125	1969.59
0.215	2416			0.215	1941.08
0.2175	2370.84			0.2175	1953.22
0.22	2339.23			0.22	1901.53
0.2225	2266.97			0.2225	1832.51
0.225	2276.01			0.225	1769.36
0.2275	2257.94			0.2275	1717.83
0.23	2253.43			0.23	1764.58
0.2325	2199.24			0.2325	1689.78
0.235	2194.72			0.235	1672.83
0.2375	2181.17			0.2375	1655.9
0.24	2201.49			0.24	1650.6
0.2425	2210.53			0.2425	1616.35
0.245	2165.37			0.245	1576.26
0.2475	2156.34			0.2475	1576.76
0.25	2117.95			0.25	1553.97
0.2525	2113.43			0.2525	1513.92
0.255	2086.34			0.255	1514.37
0.2575	2063.76			0.2575	1503.22
0.26	2000.54			0.26	1483.18
0.2625	1946.35			0.2625	1471.61
0.265	1923.77			0.265	1477.39
0.2675	1919.25			0.2675	1402.04
0.27	1883.12			0.27	1419.43
0.2725	1865.06			0.2725	1488.96
0.275	1806.35			0.275	1471.57
0.2775	1783.78			0.2775	1442.61
0.28	1697.97			0.28	1355.71
0.2825	1675.39			0.2825	1413.65
0.285	1621.2			0.285	1413.64
0.2875	1585.08			0.2875	1402.07
0.29	1544.43			0.29	1326.75
0.2925	1517.34			0.2925	1344.16
0.295	1485.73			0.295	1338.38
0.2975	1463.15			0.2975	1292.03
0.3	1463.15			0.3	1274.65
0.3025	1431.54			0.3025	1280.45
0.305	1420.25			0.305	1239.9
0.3075	1463.15			0.3075	1205.13
0.31	1542.18			0.31	1181.96
0.3125	1598.62			0.3125	1153.01
0.315	1657.33			0.315	1129.81
0.3175	1758.94			0.3175	1100.85
0.32	1876.35			0.32	1077.67
0.3225	2029.89			0.3225	1037.09
0.325	2133.76			0.325	1048.68
0.3275	2233.11			0.3275	1042.9
0.33	2373.1			0.33	1042.9
0.3325	2418.26			0.3325	1008.16
0.335	2490.51			0.335	990.76
0.3375	2567.28			0.3375	961.777
0.34	2612.44			0.34	996.539
0.3425	2666.63			0.3425	996.525
0.345	2793.08			0.345	1048.64
0.3475	2856.3			0.3475	1031.26
0.35	3023.39			0.35	1077.61
0.3525	3100.16			0.3525	1077.59
0.355	3165.64			0.355	1118.15
0.3575	3206.28			0.3575	1164.5
0.36	3228.86			0.36	1239.82
0.3625	3312.4			0.3625	1286.15
0.365	3339.5			0.365	1326.74
0.3675	3314.66			0.3675	1436.8
0.37	3328.21			0.37	1517.92
0.3725	3274.02			0.3725	1529.55
0.375	3314.66			0.375	1575.88
0.3775	3296.6			0.3775	1610.62
0.38	3332.72			0.38	1697.5
0.3825	3445.62			0.3825	1761.21
0.385	3459.17			0.385	1796.01
0.3875	3436.59			0.3875	1842.36
0.39	3436.59			0.39	1900.29
0.3925	3409.49			0.3925	1942.35
0.395	3382.4			0.395	1903.76
0.3975	3373.37			0.3975	1930.63
0.4	3237.89			0.4	1929.21
0.4025	3233.37			0.4025	1954.52
0.405	3219.83			0.405	1956.66
0.4075	3154.35			0.4075	2002.57
0.41	3156.6			0.41	1943.55
0.4125	3043.71			0.4125	1938.39
0.415	2957.91			0.415	1997.39
0.4175	2930.81			0.4175	1995.45
0.42	2845.01			0.42	1974.41
0.4225	2808.88			0.4225	2015.8
0.425	2705.02			0.425	2041.31
0.4275	2637.28			0.4275	2148.35
0.43	2501.8			0.43	2088.05
0.4325	2420.52			0.4325	2088.9
0.435	2361.81			0.435	2155.16
0.4375	2397.94			0.4375	2154.27
0.44	2384.39			0.44	2118.64
0.4425	2339.23			0.4425	2086.01
0.445	2316.65			0.445	2151.64
0.4475	2285.04			0.4475	2179.03
0.45	2285.04			0.45	2202.97
0.4525	2239.88			0.4525	2239.44
0.455	2181.17			0.455	2312.38
0.4575	2172.14			0.4575	2356.14
0.46	2194.72			0.46	2363.43
0.4625	2176.66			0.4625	2407.19
0.465	2172.14			0.465	2319.65
0.4675	2140.53			0.4675	2275.87
0.47	2136.01			0.47	2268.57
0.4725	2077.31			0.4725	2246.66
0.475	2070.53			0.475	2202.91
0.4775	2070.53			0.4775	2115.4
0.48	2029.89			0.48	2100.81
0.4825	1971.18			0.4825	2071.63
0.485	1939.57			0.485	1998.69
0.4875	1876.35			0.4875	1969.53
0.49	1822.16			0.49	1984.12
0.4925	1804.1			0.4925	1969.53
0.495	1772.49			0.495	1933.05
0.4975	1758.94			0.4975	1962.23
0.5	1736.36			0.5	1933.05
0.5025	1700.23			0.5025	1896.58
0.505	1682.17			0.505	1779.87
0.5075	1632.49			0.5075	1655.86
0.51	1546.69			0.51	1663.16
0.5125	1506.05			0.5125	1590.22
0.515	1524.11			0.515	1553.74
0.5175	1487.98			0.5175	1531.87
0.52	1447.34			0.52	1488.1
0.5225	1456.37			0.5225	1458.95
0.525	1449.6			0.525	1407.87
0.5275	1440.57			0.5275	1415.16
0.53	1463.15			0.53	1422.45
0.5325	1485.73			0.5325	1429.75
0.535	1503.79			0.535	1407.86
0.5375	1521.85			0.5375	1415.16
0.54	1585.08			0.54	1356.81
0.5425	1657.33			0.5425	1276.57
0.545	1684.43			0.545	1232.82
0.5475	1734.1			0.5475	1189.06
0.55	1806.35			0.55	1167.17
0.5525	1905.7			0.5525	1137.97
0.555	1937.32			0.555	1130.68
0.5575	1964.41			0.5575	1130.68
0.56	2032.15			0.56	1181.71
0.5625	2095.37			0.5625	1210.89
0.565	2117.95			0.565	1232.77
0.5675	2194.72			0.5675	1225.48
0.57	2285.04			0.57	1203.59
0.5725	2361.81			0.5725	1189
0.575	2447.61			0.575	1203.6
0.5775	2537.93			0.5775	1137.95
0.58	2610.18			0.58	1152.55
0.5825	2750.17			0.5825	1116.07
0.585	2808.88			0.585	1116.07
0.5875	2858.56			0.5875	1108.78
0.59	2872.1			0.59	1130.65
0.5925	2872.1			0.5925	1181.72
0.595	2854.04			0.595	1174.42
0.5975	2894.68			0.5975	1152.54
0.6	2867.59			0.6	1137.95
0.6025	2957.91			0.6025	1116.08
0.605	3048.22			0.605	1137.97
0.6075	3174.67			0.6075	1108.79
0.61	3183.7			0.61	1057.76
0.6125	3269.5			0.6125	1013.99
0.615	3328.21			0.615	1028.58
0.6175	3373.37			0.6175	1036.87
0.62	3400.46			0.62	1059.17
0.6225	3445.62			0.6225	1088.83
0.625	3468.2			0.625	1102.72
0.6275	3477.23			0.6275	1158.5
0.63	3626.26			0.63	1153.19
0.6325	3621.74			0.6325	1164.03
0.635	3666.9			0.635	1186.39
0.6375	3675.93			0.6375	1227.59
0.64	3675.93			0.64	1244.18
0.6425	3666.9			0.6425	1289.61
0.645	3707.54			0.645	1326.56
0.6475	3666.9			0.6475	1348.92
0.65	3653.35			0.65	1414.71
0.6525	3526.91			0.6525	1492.03
0.655	3459.17			0.655	1553.21
0.6575	3391.43			0.6575	1633.57
0.66	3373.37			0.66	1694.77
0.6625	3341.76			0.6625	1783.62
0.665	3267.24			0.665	1794.46
0.6675	3228.86			0.6675	1854.66
0.67	3179.18			0.67	1914.27
0.6725	3059.51			0.6725	1954.63
0.675	2980.48			0.675	2012.29
0.6775	2899.2			0.6775	2052.64
0.68	2689.21			0.68	2081.48
0.6825	2540.19			0.6825	2127.61
0.685	2454.38			0.685	2127.58
0.6875	2375.36			0.6875	2121.84
0.69	2350.52			0.69	2110.31
0.6925	2314.39			0.6925	2069.95
0.695	2242.14			0.695	2069.95
0.6975	2192.46			0.6975	2018.06
0.7	2156.34			0.7	1977.7
0.7025	2133.76			0.7025	1931.57
0.705	2102.15			0.705	1914.27
0.7075	2056.99			0.7075	1873.92
0.71	1975.7			0.71	1833.54
0.7125	1921.51			0.7125	1793.17
0.715	1932.8			0.715	1810.46
0.7175	1862.8			0.7175	1787.4
0.72	1849.26			0.72	1764.32
0.7225	1833.45			0.7225	1729.73
0.725	1790.55			0.725	1712.42
0.7275	1740.87			0.7275	1654.77
0.73	1743.13			0.73	1637.48
0.7325	1720.55			0.7325	1631.71
0.735	1702.49			0.735	1608.67
0.7375	1677.65			0.7375	1597.11
0.74	1666.36			0.74	1608.65
0.7425	1648.3			0.7425	1625.94
0.745	1625.72			0.745	1620.18
0.7475	1598.62			0.7475	1683.6
0.75	1589.59			0.75	1677.83
0.7525	1576.04			0.7525	1683.6
0.755	1544.43			0.755	1637.48
0.7575	1517.34			0.7575	1591.38
0.76	1535.4			0.76	1562.57
0.7625	1512.82			0.7625	1527.97
0.765	1472.18			0.765	1504.92
0.7675	1463.15			0.7675	1447.26
0.77	1458.63			0.77	1441.5
0.7725	1494.76			0.7725	1429.96
0.775	1508.31			0.775	1392.48
0.7775	1567.01			0.7775	1389.6
0.78	1670.88			0.78	1355
0.7825	1797.32			0.7825	1314.64
0.785	1815.39			0.785	1320.4
0.7875	1851.51			0.7875	1329.05
0.79	1856.03			0.79	1326.16
0.7925	1959.89			0.7925	1326.16
0.795	2018.6			0.795	1297.32
0.7975	2090.86			0.7975	1271.37
0.8	2163.11			0.8	1259.85
0.8025	2203.75			0.8025	1245.43
0.805	2266.97			0.805	1256.96
0.8075	2339.23			0.8075	1308.86
0.81	2348.26			0.81	1314.6
0.8125	2379.87			0.8125	1337.68
0.815	2411.48			0.815	1331.89
0.8175	2533.41			0.8175	1383.78
0.82	2565.02			0.82	1354.96
0.8225	2619.21			0.8225	1314.61
0.825	2680.18			0.825	1277.13
0.8275	2695.98			0.8275	1274.25
0.83	2662.11			0.83	1291.55
0.8325	2657.6			0.8325	1285.78
0.835	2761.46			0.835	1256.96
0.8375	2896.94			0.8375	1219.48
0.84	3000.81			0.84	1205.08
0.8425	3077.58			0.8425	1182.01
0.845	3127.25			0.845	1182.03
0.8475	3194.99			0.8475	1207.99
0.85	3213.05			0.85	1207.99
0.8525	3231.12			0.8525	1222.41
0.855	3271.76			0.855	1199.33
0.8575	3298.85			0.8575	1158.96
0.86	3380.14			0.86	1153.22
0.8625	3488.52			0.8625	1112.84
0.865	3551.74			0.865	1101.32
0.8675	3520.13			0.8675	1055.2
0.87	3560.78			0.87	1084.03
0.8725	3633.03			0.8725	1101.33
0.875	3648.84			0.875	1135.93
0.8775	3664.64			0.8775	1130.16
0.88	3666.9			0.88	1112.85
0.8825	3621.74			0.8825	1112.85
0.885	3549.49			0.885	1118.62
0.8875	3513.36			0.8875	1135.91
0.89	3418.53			0.89	1135.91
0.8925	3278.53			0.8925	1153.19
0.895	3246.92			0.895	1153.18
0.8975	3161.12			0.8975	1101.27
0.9	3120.48			0.9	1130.11
0.9025	3147.57			0.9025	1124.34
0.905	3075.32			0.905	1141.65
0.9075	3048.22			0.9075	1182.01
0.91	2998.55			0.91	1182.01
0.9125	2896.94			0.9125	1228.14
0.915	2856.3			0.915	1268.51
0.9175	2838.23			0.9175	1303.1
0.92	2761.46			0.92	1337.69
0.9225	2657.6			0.9225	1401.09
0.925	2639.54			0.925	1452.98
0.9275	2585.34			0.9275	1481.81
0.93	2544.7			0.93	1551
0.9325	2495.03			0.9325	1568.3
0.935	2445.35			0.935	1677.85
0.9375	2332.46			0.9375	1735.52
0.94	2323.42			0.94	1816.24
0.9425	2296.33			0.9425	1885.46
0.945	2264.72			0.945	1960.4
0.9475	2237.62			0.9475	2012.3
0.95	2174.4			0.95	2058.42
0.9525	2115.69			0.9525	2087.25
0.955	2079.57			0.955	2185.26
0.9575	2047.95			0.9575	2265.99
0.96	2020.86			0.96	2289.05
0.9625	1986.99			0.9625	2369.76
0.965	1928.28			0.965	2427.44
0.9675	1874.09			0.9675	2473.56
0.97	1837.97			0.97	2525.45
0.9725	1761.2			0.9725	2502.42
0.975	1711.52			0.975	2502.42
0.9775	1697.97			0.9775	2528.37
0.98	1661.85			0.98	2505.31
0.9825	1634.75			0.9825	2493.78
0.985	1616.69			0.985	2430.36
0.9875	1652.81			0.9875	2424.59
0.99	1643.78			0.99	2355.39
0.9925	1648.3			0.9925	2297.74
0.995	1666.36			0.995	2309.28
0.9975	1652.81			0.9975	2297.74
1	1684.43			1	2228.55
1.0025	1657.33			1.0025	2234.31
1.005	1697.97			1.005	2147.82
1.0075	1666.36			1.0075	2084.4
1.01	1661.85			1.01	2101.69
1.0125	1661.85			1.0125	2003.67
1.015	1675.39			1.015	1945.99
1.0175	1666.36			1.0175	1888.33
1.02	1693.46			1.02	1778.77
1.0225	1765.71			1.0225	1801.83
1.025	1761.2			1.025	1778.76
1.0275	1770.23			1.0275	1758.55
1.03	1774.74			1.03	1758.56
1.0325	1810.87			1.0325	1798.91
1.035	1901.19			1.035	1775.85
1.0375	1901.19			1.0375	1735.48
1.04	1996.02			1.04	1775.85
1.0425	2050.21			1.0425	1758.56
1.045	2090.86			1.045	1700.88
1.0475	2190.2			1.0475	1700.88
1.05	2280.52			1.05	1712.41
1.0525	2366.32			1.0525	1654.75
1.055	2411.48			1.055	1648.98
1.0575	2533.41			1.0575	1648.99
1.06	2655.34			1.06	1562.51
1.0625	2759.21			1.0625	1556.74
1.065	2926.29			1.065	1556.74
1.0675	2994.03			1.0675	1539.44
1.07	3052.74			1.07	1522.16
1.0725	3070.8			1.0725	1470.26
1.075	3152.09			1.075	1447.2
1.0775	3242.41			1.0775	1395.34
1.08	3364.34			1.08	1366.51
1.0825	3427.56			1.0825	1297.32
1.085	3472.72			1.085	1291.54
1.0875	3526.91			1.0875	1268.47
1.09	3486.26			1.09	1228.11
1.0925	3522.39			1.0925	1216.58
1.095	3526.91			1.095	1187.76
1.0975	3517.88			1.0975	1176.22
1.1	3486.26			1.1	1181.99
1.1025	3432.07			1.1025	1199.29
1.105	3382.4			1.105	1158.93
1.1075	3296.6			1.1075	1124.31
1.11	3192.73			1.11	1187.73
1.1125	3124.99			1.1125	1193.51
1.115	3021.13			1.115	1153.13
1.1175	3005.32			1.1175	1147.36
1.12	3005.32			1.12	1170.43
1.1225	3000.81			1.1225	1153.14
1.125	2982.74			1.125	1147.37
1.1275	2953.39			1.1275	1153.14
1.13	2896.94			1.13	1130.07
1.1325	2890.17			1.1325	1130.07
1.135	2795.33			1.135	1135.85
1.1375	2709.53			1.1375	1124.31
1.14	2659.86			1.14	1101.25
1.1425	2664.37			1.1425	1072.42
1.145	2637.28			1.145	1078.21
1.1475	2569.54			1.1475	1066.68
1.15	2533.41			1.15	1014.78
1.1525	2510.83			1.1525	980.19
1.155	2515.35			1.155	991.723
1.1575	2492.77			1.1575	991.73
1.16	2488.25			1.16	980.19
1.1625	2501.8			1.1625	951.36
1.165	2465.67			1.165	957.147
1.1675	2431.8			1.1675	951.381
1.17	2346			1.17	968.68
1.1725	2314.39			1.1725	974.446
1.175	2273.75			1.175	980.212
1.1775	2176.66			1.1775	980.212
1.18	2133.76			1.18	997.51
1.1825	2095.37			1.1825	1026.33
1.185	2090.86			1.185	1049.4
1.1875	2068.28			1.1875	1078.23
1.19	2041.18			1.19	1107.06
1.1925	1937.32			1.1925	1147.43
1.195	1887.64			1.195	1158.94
1.1975	1874.09			1.1975	1199.3
1.2	1847			1.2	1245.44
1.2025	1819.9			1.2025	1320.4
1.205	1806.35			1.205	1331.94
1.2075	1797.32			1.2075	1372.31
1.21	1720.55			1.21	1401.17
1.2125	1657.33			1.2125	1424.22
1.215	1630.23			1.215	1455.94
1.2175	1612.17			1.2175	1513.6
1.22	1612.17			1.22	1513.6
1.2225	1562.5			1.2225	1577.01
1.225	1503.79			1.225	1605.85
1.2275	1526.37			1.2275	1640.44
1.23	1485.73			1.23	1680.78
1.2325	1463.15			1.2325	1721.17
1.235	1458.63			1.235	1709.63
1.2375	1481.21			1.2375	1761.52
1.24	1499.27			1.24	1778.82
1.2425	1490.24			1.2425	1853.77
1.245	1494.76			1.245	1853.74
1.2475	1553.46			1.2475	1853.74

[truncated: 9 more sheets: Figure 5E, Figure 6B, Figure 6D, Figure S5A, Figure S6A, Figure S6B, Figure S6C, Figure S6D, Figure S9C]
